# Supplementary material for: Biomarker Profiling with Targeted Metabolomic Analysis of Plasma and Urine Samples in Patients with Type 2 Diabetes Mellitus and Early Diabetic Kidney Disease
Source: J Clin Med. 2024 Aug 10;13(16):4703. doi: 10.3390/jcm13164703 (PMC11355042; doi:10.3390/jcm13164703)
Supplement: Supplementary file 1 [file jcm-13-04703-s001.zip]

Archive with 1 entries (1 files):
- jcm-3095334-supplementary.pdf
